# Supplementary material for: The effect of sewage sludge and BAF inoculant on plant condition and yield as well as biochemical and microbial activity of soil in willow (Salix viminalis L.) culture as an energy crop
Source: PeerJ. 2019 Mar 11;7:e6434. doi: 10.7717/peerj.6434 (PMC6417457; doi:10.7717/peerj.6434)
Supplement: Supplemental Information 1 [file peerj-07-6434-s001.csv]

year	TERM	variant	total bacteria	Actinobacteria	fungi	OLIGOTROPH	KOPIOTROPH	DEHYDROGENAZA	PAC	PAL				TREATMENT	#	term	Pn	E	C	int_CO2			YEAR	REPLICATION	FACTOR	DRY MATTER	Thickness of shoot	Height of shoot	Number of shoot
2013	1	1	26,816	48,220	0,000	2,293	29,148	0,030	0,219	0,406				I	K	3	15,63	2,27	121,87	220,9			1	1	1	11,5	15,3	2,6	1,8
2013	1	1	23,318	50,517	0,000	3,439	23,318	0,025	0,230	0,557				I	K	3	15,08	2,23	124,56	228,4			1	2	2	15,9	15,8	3,12	1,8
2013	1	1	19,820	59,701	0,000	2,293	25,650	0,021	0,244	0,565				I	K	3	15,89	2,37	127,66	223,8			1	3	3	11,3	15,1	2,96	2,2
2013	1	2	42,480	60,941	0,000	20,666	40,184	0,034	0,249	0,487				I	K	3	15,24	2,43	123,5	225,4			1	4	4	11,6	18,2	3,52	2
2013	1	2	36,739	62,959	0,000	22,962	36,739	0,043	0,257	0,577				I	K	3	15,88	2,36	128,8	224,4			1	1	1	11,4	15	2,46	1,6
2013	1	2	39,036	58,295	0,000	19,518	39,036	0,039	0,250	0,590				I	K	3	15	2,38	129,98	222,3			1	2	2	14,3	16,3	3,4	1,8
2013	1	3	44,901	116,919	1,146	29,148	49,486	0,041	0,234	0,443				I	K	3	15,8	2,39	129,08	224,4			1	3	3	13	17,3	2,62	2,6
2013	1	3	41,463	131,820	1,146	32,645	47,194	0,058	0,235	0,391				II	O	3	20,33	3,16	181,54	217,8			1	4	4	14,4	15,3	3,16	1,6
2013	1	3	40,316	129,528	1,146	34,977	49,486	0,046	0,234	0,397				II	O	3	20,17	3,18	180,57	215			1	1	1	11,5	15,9	2,5	1,8
2013	1	4	24,579	70,225	0,000	10,534	15,215	0,026	0,227	0,534				II	O	3	20,2	3,1	181,89	217,3			1	2	2	14	16,2	2,5	1,8
2013	1	4	25,749	50,328	0,000	11,704	16,386	0,023	0,202	0,524				II	O	3	20,46	3,15	180,62	213,7			1	3	3	12	16,1	2,64	2,2
2013	1	4	26,919	53,839	0,000	14,045	14,045	0,026	0,222	0,529				II	O	3	20,84	3,24	187,79	215			1	4	4	12,9	18,7	2,76	1,8
2013	3	1	22,152	16,323	0,000	19,820	8,037	0,013	0,424	0,344				II	O	3	20,44	3,15	183,61	218			1	1	1	10,8	15	2,46	1,5
2013	3	1	25,650	6,995	0,000	18,655	8,037	0,026	0,418	0,587				II	O	3	20,14	3,03	186,48	215			1	2	2	14,4	15,8	2,42	1,8
2013	3	1	24,484	11,659	0,000	23,318	9,185	0,020	0,350	0,472				II	O	3	20	3,12	183,97	213			1	3	3	11,9	14,9	2,56	1,4
2013	3	2	35,591	14,592	1,100	21,779	17,556	0,020	0,327	0,206				III	O+B	3	20,95	3,14	185,24	193,1			1	4	4	11,6	15,7	2,34	2,4
2013	3	2	21,814	14,592	1,200	21,779	9,363	0,013	0,280	0,240				III	O+B	3	20,13	2,98	183,71	199,2			2	1	1	19,5	13,8	2,52	5,8
2013	3	2	34,443	14,592	0,600	21,779	18,727	0,021	0,371	0,429				III	O+B	3	20,35	3,09	181,6	196,2			2	2	2	23,8	18,6	3,76	6,6
2013	3	3	38,439	36,878	1,148	21,481	19,820	0,031	0,424	0,411				III	O+B	3	20,43	2,96	184,73	198,9			2	3	3	25,8	14,2	4,32	6
2013	3	3	39,439	22,293	1,148	29,185	13,991	0,030	0,384	0,338				III	O+B	3	20,85	2,94	187,96	194,7			2	4	4	20,6	18,4	3	6,4
2013	3	3	61,878	22,293	1,148	28,037	26,816	0,028	0,366	0,411				III	O+B	3	20,17	3,04	189,66	193			2	1	1	20,4	16,1	3,92	5,6
2013	3	4	21,067	10,534	0,000	14,045	9,170	0,026	0,425	0,415				III	O+B	3	20,01	2,88	186,14	189,5			2	2	2	25,4	19,1	3,64	6
2013	3	4	23,408	12,875	0,000	23,408	4,585	0,020	0,460	0,446				IV	B	3	23,7	3,15	231,48	207,7			2	3	3	25,1	15,2	4,38	6,2
2013	3	4	23,408	12,875	0,000	21,067	5,731	0,018	0,404	0,342				IV	B	3	23,1	3,12	239,6	205,6			2	4	4	18,4	17,4	3,9	5,6
2013	5	1	7,587	21,678	0,000	4,336	20,594	0,017	0,405	0,516				IV	B	3	23,25	3,16	238,02	209,2			2	1	1	19,4	17,2	3,24	5,4
2013	5	1	10,839	19,510	1,084	6,503	10,839	0,014	0,375	0,718				IV	B	3	23,74	3,02	230,81	206			2	2	2	24,9	22,8	3,32	7
2013	5	1	15,175	27,097	0,000	5,419	27,097	0,014	0,404	0,624				IV	B	3	23,28	3,17	234,04	204,2			2	3	3	27,6	16,8	3,36	6,8
2013	5	2	37,570	45,084	1,073	10,734	30,056	0,112	0,393	0,710				IV	B	3	23,85	3,15	233,33	201,1			2	4	4	19,3	16	3,16	8,4
2013	5	2	21,468	49,377	2,147	16,101	31,129	0,109	0,486	0,842				IV	B	3	23,04	3,18	232,49	207,4			2	1	1	19	17,6	3,1	4,6
2013	5	2	25,762	56,891	4,294	13,954	39,717	0,058	0,362	0,713				IV	B	3	23,45	3,07	231,05	207,2			2	2	2	22,9	18,2	2,94	5,6
2013	5	3	47,665	35,038	2,190	17,665	33,943	0,132	0,385	0,504				IV	B	3	23,37	3,17	239,7	201			2	3	3	25,3	15,8	2,98	5,4
2013	5	3	48,614	39,417	3,000	16,570	42,702	0,114	0,331	0,502				I	K	15	18,63	3,27	191,87	190,9			2	4	4	18,2	15,9	2,98	6,6
2013	5	3	38,468	40,512	2,000	10,949	37,228	0,123	0,274	0,565				I	K	15	19,08	3,23	184,56	198,4			3	1	1	17,6	11,3	3,04	5,5
2013	5	4	21,542	32,314	1,077	12,925	9,694	0,031	0,352	0,963				I	K	15	17,89	3,37	197,66	193,8			3	2	2	19,2	13,02	3,86	5,5
2013	5	4	16,157	33,391	2,154	11,848	14,003	0,035	0,329	0,828				I	K	15	18,24	3,43	193,5	195,4			3	3	3	22,3	11,2	4,08	6,3
2013	5	4	25,851	42,008	1,077	8,617	18,311	0,028	0,347	0,477				I	K	15	18,88	3,36	198,8	194,4			3	4	4	21,2	12,6	4,28	5,3
2014	13	1	40,902	8,028	1,170	78,298	29,253	0,079	0,246	0,444				I	K	15	18	3,38	199,98	202,3			3	1	1	18	11,2	3,94	4,6
2014	13	1	40,902	18,351	2,340	70,118	24,573	0,076	0,225	0,616				I	K	15	18,8	3,39	199,08	214,4			3	2	2	20	14,6	3,97	4,2
2014	13	1	51,420	12,616	4,681	99,334	35,104	0,051	0,274	0,668				II	O	15	25,33	3,76	221,54	197,8			3	3	3	23,5	12,6	4,04	6,3
2014	13	2	37,444	31,603	1,169	114,674	47,869	0,097	0,265	0,658				II	O	15	24,17	3,58	222,57	195			3	4	4	20,6	12,8	4,16	4,5
2014	13	2	46,806	36,117	3,506	93,611	37,361	0,049	0,216	0,581				II	O	15	24,2	3,7	221,89	197,3			3	1	1	18,6	11,3	4,05	5,1
2014	13	2	51,486	31,603	2,337	91,271	42,032	0,068	0,173	0,644				II	O	15	24,46	3,75	220,62	193,7			3	2	2	20,6	13,5	3,99	5,5
2014	13	3	82,896	81,255	4,670	141,273	63,106	0,084	0,211	0,749				II	O	15	23,84	3,94	227,79	195			3	3	3	21,4	11	4,27	5,8
2014	13	3	84,063	71,098	5,838	92,236	47,914	0,086	0,160	0,564				II	O	15	24,44	3,65	223,61	198			3	4	4	21,3	12,9	4,25	5,1
2014	13	3	81,728	84,641	8,173	117,922	54,926	0,109	0,200	0,677				II	O	15	24,14	3,53	226,48	195			3	1	1	17,4	11	3,99	6,9
2014	13	4	28,014	14,668	3,502	128,400	5,836	0,054	0,237	0,871				II	O	15	25	3,62	223,97	193			3	2	2	18,7	14	4,12	7,6
2014	13	4	29,182	56,414	4,669	129,567	9,338	0,050	0,176	0,534				III	O+B	15	24,95	3,94	225,24	153,1			3	3	3	20,6	12	3,94	7
2014	13	4	31,516	78,980	5,836	131,901	17,509	0,049	0,192	0,679				III	O+B	15	25,13	3,98	223,71	159,2			3	4	4	20,9	12,2	4,21	6,9
2014	15	1	16,911	54,097	4,510	36,398	21,421	0,028	0,315	0,479				III	O+B	15	26,35	4,09	231,6	156,2
2014	15	1	28,185	50,716	3,382	41,094	23,675	0,039	0,237	0,625				III	O+B	15	26,43	3,96	214,73	158,9
2014	15	1	29,312	41,700	2,255	39,920	15,784	0,027	0,374	0,602				III	O+B	15	25,85	3,94	227,96	154,7
2014	15	2	84,537	56,874	1,172	71,026	59,782	0,047	0,275	0,514				III	O+B	15	26,17	4,04	229,66	163
2014	15	2	82,189	53,593	2,344	65,389	70,332	0,059	0,215	0,590				III	O+B	15	25,01	3,88	226,14	149,5
2014	15	2	83,363	57,968	2,344	77,790	42,199	0,050	0,247	0,711				IV	B	15	28,7	3,5	281,48	197,7
2014	15	3	106,505	95,445	8,219	77,365	79,020	0,078	0,267	0,670				IV	B	15	28,1	3,72	289,6	195,6
2014	15	3	108,795	91,106	4,696	103,153	113,376	0,066	0,278	0,649				IV	B	15	28,25	3,96	288,02	199,2
2014	15	3	109,940	107,375	7,045	143,008	91,617	0,074	0,274	0,628				IV	B	15	28,74	4,02	280,81	196
2014	15	4	28,133	37,677	2,290	37,792	55,184	0,039	0,281	0,686				IV	B	15	28,28	3,97	284,04	194,2
2014	15	4	15,239	53,191	3,436	48,099	66,925	0,034	0,257	0,644				IV	B	15	28,85	3,85	283,33	191,1
2014	15	4	45,716	55,408	1,145	56,115	78,666	0,051	0,267	0,695				IV	B	15	29,04	3,98	282,49	197,4
2014	17	1	11,014	142,842	1,101	33,319	29,739	0,045	0,313	0,509				IV	B	15	28,45	3,97	281,05	197,2
2014	17	1	22,029	126,852	1,203	35,540	34,145	0,047	0,264	0,600				IV	B	15	28,37	3,97	289,7	191
2014	17	1	38,551	91,675	2,203	38,872	29,565	0,038	0,308	0,478				I	K	27	17,63	2,17	121,87	215,9
2014	17	2	45,535	177,552	2,219	46,261	24,434	0,051	0,235	0,453				I	K	27	18,08	2,13	134,56	221,4
2014	17	2	36,650	107,800	3,332	42,956	54,420	0,039	0,263	0,539				I	K	27	17,89	2,17	137,66	213,8
2014	17	2	34,429	88,776	2,111	56,174	41,093	0,041	0,266	0,576				I	K	27	17,24	2,13	133,5	215,4
2014	17	3	31,063	211,709	4,442	61,016	46,594	0,074	0,274	0,501				I	K	27	17,88	2,16	138,8	214,4
2014	17	3	46,625	207,388	2,219	54,360	47,704	0,075	0,324	0,679				I	K	27	18,1	2,18	139,98	212,3
2014	17	3	49,938	211,709	4,438	67,673	44,375	0,076	0,292	0,531				I	K	27	17,8	2,19	129,08	214,4
2014	17	4	16,150	159,052	1,077	36,606	33,376	0,037	0,429	0,643				II	O	27	19,33	2,76	221,54	207,8
2014	17	4	12,920	120,623	1,077	38,760	36,606	0,036	0,476	0,817				II	O	27	19,17	2,58	222,57	205
2014	17	4	25,840	146,243	1,077	32,300	35,530	0,035	0,434	0,731				II	O	27	19,2	2,7	221,89	207,3
2015	25	1	23,702	17,530	1,129	9,029	11,287	0,019	0,246	0,359				II	O	27	19,46	2,75	220,62	203,7
2015	25	1	7,901	15,309	2,257	13,544	16,930	0,012	0,300	0,350				II	O	27	19,84	2,94	227,79	205
2015	25	1	9,029	18,932	1,129	9,029	11,287	0,016	0,228	0,354				II	O	27	19,44	2,65	223,61	208
2015	25	2	32,114	30,658	1,147	20,645	18,351	0,031	0,154	0,495				II	O	27	19,14	2,53	226,48	205
2015	25	2	11,469	31,243	4,588	17,204	34,408	0,035	0,162	0,468				II	O	27	19	2,62	223,97	203
2015	25	2	18,351	35,221	1,147	25,232	25,232	0,034	0,175	0,461				III	O+B	27	24,95	3,94	195,24	193,1
2015	25	3	45,142	50,193	5,643	29,342	21,442	0,046	0,164	0,504				III	O+B	27	25,13	3,98	193,71	199,2
2015	25	3	46,514	38,870	3,386	25,956	46,270	0,050	0,180	0,496				III	O+B	27	26,35	4,09	191,6	196,2
2015	25	3	62,728	44,356	1,129	24,828	55,298	0,047	0,153	0,602				III	O+B	27	26,43	3,96	194,73	198,9
2015	25	4	23,694	36,544	2,257	12,411	18,053	0,025	0,239	0,459				III	O+B	27	25,85	3,94	197,96	194,7
2015	25	4	20,309	33,275	3,385	14,668	23,694	0,024	0,219	0,414				III	O+B	27	26,17	4,04	199,66	193
2015	25	4	13,539	34,676	2,257	6,770	31,592	0,023	0,470	0,424				III	O+B	27	25,01	3,88	196,14	189,5
2015	27	1	13,524	19,211	1,127	18,032	15,778	0,045	0,691	0,977				IV	B	27	20,7	3,15	231,48	207,7
2015	27	1	9,016	15,682	0,000	14,794	10,143	0,051	0,727	0,813				IV	B	27	20,1	3,12	239,6	205,6
2015	27	1	11,270	14,994	3,381	11,413	9,016	0,047	0,216	0,849				IV	B	27	20,25	3,06	238,02	209,2
2015	27	2	17,500	62,935	2,187	20,781	12,031	0,048	0,443	1,053				IV	B	27	20,74	3,02	230,81	206
2015	27	2	18,593	38,028	1,094	15,312	17,500	0,038	0,415	1,144				IV	B	27	20,28	3,07	234,04	204,2
2015	27	2	17,500	52,385	5,469	13,125	15,312	0,038	0,824	1,252				IV	B	27	20,85	3,15	233,33	201,1
2015	27	3	23,861	49,196	5,423	19,523	20,607	0,096	0,599	1,033				IV	B	27	20,04	3,08	232,49	207,4
2015	27	3	20,607	44,147	5,423	19,523	29,761	0,089	0,633	1,101				IV	B	27	20,45	3,07	231,05	207,2
2015	27	3	21,692	39,216	4,338	17,592	19,523	0,090	0,669	1,068				IV	B	27	20,37	3,07	239,7	201
2015	27	4	16,622	15,231	0,000	9,973	6,649	0,046	0,448	1,013
2015	27	4	13,298	14,086	0,000	7,757	8,865	0,048	0,402	0,856
2015	27	4	11,082	16,720	0,000	4,433	9,973	0,044	0,456	0,840
2015	29	1	14,924	19,826	1,066	20,254	23,452	0,001	0,501	0,455
2015	29	1	9,594	24,122	1,066	25,584	21,320	0,008	0,513	0,465
2015	29	1	8,528	21,809	0,000	17,056	15,990	0,003	0,507	0,461
2015	29	2	17,967	16,992	1,057	24,308	16,502	0,016	0,649	0,987
2015	29	2	11,625	15,660	0,000	12,682	15,853	0,013	0,652	0,896
2015	29	2	20,080	16,104	0,000	25,365	15,853	0,015	0,651	0,942
2015	29	3	71,290	24,961	1,067	27,754	16,012	0,052	0,586	1,222
2015	29	3	42,126	25,159	2,135	27,754	48,540	0,049	0,554	1,208
2015	29	3	51,847	24,284	4,270	29,607	30,675	0,051	0,570	1,215
2015	29	4	18,147	16,805	2,160	25,924	29,164	0,027	0,441	0,773
2015	29	4	22,417	16,959	5,401	26,202	25,924	0,043	0,517	0,779
2015	29	4	23,484	14,119	2,160	31,324	2,160	0,035	0,480	0,776
